# Supplementary material for: The role of bile acid metabolism-related genes in prognosis assessment of hepatocellular carcinoma and identification of NPC1 as a biomarker
Source: Front Endocrinol (Lausanne). 2025 May 29;16:1588529. doi: 10.3389/fendo.2025.1588529 (PMC12158721; doi:10.3389/fendo.2025.1588529)
Supplement: Supplementary file 1 [file Table1.xlsx]

## Sheet: Sheet1
Gene name	Description	Gene ID
ABCA1	ATP Binding Cassette Subfamily A Member 1	19
ABCA2	ATP Binding Cassette Subfamily A Member 2	20
ABCA3	ATP Binding Cassette Subfamily A Member 3	21
ABCA4	ATP Binding Cassette Subfamily A Member 4	24
ABCA5	ATP Binding Cassette Subfamily A Member 5	23461
ABCA6	ATP Binding Cassette Subfamily A Member 6	23460
ABCA8	ATP Binding Cassette Subfamily A Member 8	10351
ABCA9	ATP Binding Cassette Subfamily A Member 9	10350
ABCB11	ATP Binding Cassette Subfamily B Member 11	8647
ABCC3	ATP Binding Cassette Subfamily C Member 3	8714
ABCD1	ATP Binding Cassette Subfamily D Member 1	215
ABCD2	ATP Binding Cassette Subfamily D Member 2	225
ABCD3	ATP Binding Cassette Subfamily D Member 3	5825
ABCG4	ATP Binding Cassette Subfamily G Member 4	64137
ABCG8	ATP Binding Cassette Subfamily G Member 8	64241
ACOT8	Acyl-CoA Thioesterase 8	10005
ACOX2	Acyl-CoA Oxidase 2	8309
ACSL1	Acyl-CoA Synthetase Long Chain Family Member 1	2180
ACSL5	Acyl-CoA Synthetase Long Chain Family Member 5	51703
AGXT	Alanine--Glyoxylate Aminotransferase	189
AKR1C1	Aldo-Keto Reductase Family 1 Member C1	1645
AKR1C2	Aldo-Keto Reductase Family 1 Member C2	1646
AKR1C3	Aldo-Keto Reductase Family 1 Member C3	8644
AKR1C4	Aldo-Keto Reductase Family 1 Member C4	1109
AKR1D1	Aldo-Keto Reductase Family 1 Member D1	6718
ALB	Albumin	213
ALDH1A1	Aldehyde Dehydrogenase 1 Family Member A1	216
ALDH8A1	Aldehyde Dehydrogenase 8 Family Member A1	64577
ALDH9A1	Aldehyde Dehydrogenase 9 Family Member A1	223
AMACR	Alpha-Methylacyl-CoA Racemase	23600
APOA1	Apolipoprotein A1	335
AQP9	Aquaporin 9	366
AR	Androgen Receptor	367
ATXN1	Ataxin 1	6310
BAAT	Bile Acid-CoA:Amino Acid N-Acyltransferase	570
BBOX1	Gamma-Butyrobetaine Hydroxylase 1	8424
BCAR3	BCAR3 Adaptor Protein, NSP Family Member	8412
BMP6	Bone Morphogenetic Protein 6	654
CAT	Epididymis Secretory Sperm Binding Protein	847
CH25H	Cholesterol 25-Hydroxylase	9023
CROT	Carnitine O-Octanoyltransferase	54677
CYP27A1	Cytochrome P450 Family 27 Subfamily A Member 1	1593
CYP39A1	Cytochrome P450 Family 39 Subfamily A Member 1	51302
CYP46A1	Cytochrome P450 Family 46 Subfamily A Member 1	10858
CYP7A1	Cytochrome P450 Family 7 Subfamily A Member 1	1581
CYP7B1	Cytochrome P450 Family 7 Subfamily B Member 1	9420
CYP8B1	Cytochrome P450 Family 8 Subfamily B Member 1	1582
DHCR24	24-Dehydrocholesterol Reductase	1718
DIO1	Iodothyronine Deiodinase 1	1733
DIO2	Iodothyronine Deiodinase 2	1734
EFHC1	EF-Hand Domain Containing 1	114327
EPHX2	Epoxide Hydrolase 2	2053
FABP6	Fatty Acid Binding Protein 6	2172
FADS1	Fatty Acid Desaturase 1	3992
FADS2	Fatty Acid Desaturase 2	9415
FDXR	Ferredoxin Reductase	2232
GC	GC Vitamin D Binding Protein	2638
GCLM	Glutamate-Cysteine Ligase Modifier Subunit	2730
GNMT	Glycine N-Methyltransferase	27232
GNPAT	Glyceronephosphate O-Acyltransferase	8443
GSTK1	Glutathione S-Transferase Kappa 1	373156
HACL1	2-Hydroxyacyl-CoA Lyase 1	26061
HAO1	Hydroxyacid Oxidase 1	54363
HSD17B11	Hydroxysteroid 17-Beta Dehydrogenase 11	51170
HSD17B4	Hydroxysteroid 17-Beta Dehydrogenase 4	3295
HSD17B6	Hydroxysteroid 17-Beta Dehydrogenase 6	8630
HSD3B1	Hydroxy-Delta-5-Steroid Dehydrogenase, 3 Beta- And Steroid Delta-Isomerase 1	3283
HSD3B7	Hydroxy-Delta-5-Steroid Dehydrogenase, 3 Beta- And Steroid Delta-Isomerase 7	80270
IDH1	Isocitrate Dehydrogenase (NADP(+)) 1	3417
IDH2	Isocitrate Dehydrogenase (NADP(+)) 2	3418
IDI1	Isopentenyl-Diphosphate Delta Isomerase 1	3422
ISOC1	Isochorismatase Domain Containing 1	51015
KLF1	KLF Transcription Factor 1	10661
LCK	LCK Proto-Oncogene, Src Family Tyrosine Kinase	3932
LIPE	Lipase E, Hormone Sensitive Type	3991
LONP2	Lon Peptidase 2, Peroxisomal	83752
MLYCD	Malonyl-CoA Decarboxylase	23417
NCOA1	Nuclear Receptor Coactivator 1	8648
NCOA2	Nuclear Receptor Coactivator 2	10499
NEDD4	NEDD4 E3 Ubiquitin Protein Ligase	4734
NPC1	NPC Intracellular Cholesterol Transporter 1	4864
NR0B2	Nuclear Receptor Subfamily 0 Group B Member 2	8431
NR1H4	Nuclear Receptor Subfamily 1 Group H Member 4	9971
NR1I2	Nuclear Receptor Subfamily 1 Group I Member 2	8856
NR3C2	Nuclear Receptor Subfamily 3 Group C Member 2	4306
NUDT12	Nudix Hydrolase 12	83594
OPTN	Optineurin	10133
OSBP	Oxysterol Binding Protein	5007
OSBPL1A	Oxysterol Binding Protein Like 1A	114876
OSBPL2	Oxysterol Binding Protein Like 2	9885
OSBPL3	Oxysterol Binding Protein Like 3	26031
OSBPL6	Oxysterol Binding Protein Like 6	114880
OSBPL7	Oxysterol Binding Protein Like 7	114881
OSBPL9	Oxysterol Binding Protein Like 9	114883
PAOX	Polyamine Oxidase	196743
PECR	Peroxisomal Trans-2-Enoyl-CoA Reductase	55825
PEX1	Peroxisomal Biogenesis Factor 1	5189
PEX11A	Peroxisomal Biogenesis Factor 11 Alpha	8800
PEX11G	Peroxisomal Biogenesis Factor 11 Gamma	92960
PEX12	Peroxisomal Biogenesis Factor 12	5193
PEX13	Peroxisomal Biogenesis Factor 13	5194
PEX16	Peroxisomal Biogenesis Factor 16	9409
PEX19	Peroxisomal Biogenesis Factor 19	5824
PEX26	Peroxisomal Biogenesis Factor 26	55670
PEX6	Peroxisomal Biogenesis Factor 6	5190
PEX7	Peroxisomal Biogenesis Factor 7	5191
PFKM	Phosphofructokinase, Muscle	5213
PHYH	Phytanoyl-CoA 2-Hydroxylase	5264
PIPOX	Pipecolic Acid And Sarcosine Oxidase	51268
PNPLA8	Patatin Like Phospholipase Domain Containing 8	50640
PRDX5	Peroxiredoxin 5	25824
PXMP2	Peroxisomal Membrane Protein 2	5827
RBP1	Retinol Binding Protein 1	5947
RETSAT	Retinol Saturase	54884
RXRA	Retinoid X Receptor Alpha	6256
RXRG	Retinoid X Receptor Gamma	6258
SCP2	Sterol Carrier Protein 2	6342
SERPINA6	Serpin Family A Member 6	866
SLC10A1	Solute Carrier Family 10 Member 1	6554
SLC10A2	Solute Carrier Family 10 Member 2	6555
SLC22A18	Solute Carrier Family 22 Member 18	18400
SLC23A1	Solute Carrier Family 23 Member 1	9963
SLC23A2	Solute Carrier Family 23 Member 2	9962
SLC27A2	Solute Carrier Family 27 Member 2	11001
SLC27A5	Solute Carrier Family 27 Member 5	10998
SLC29A1	Solute Carrier Family 29 Member 1 (Augustine Blood Group)	2030
SLC35B2	Solute Carrier Family 35 Member B2	347734
SLC51A	Solute Carrier Family 51 Member A	200931
SLC51B	SLC51 Subunit Beta	123264
SLCO1A2	Solute Carrier Organic Anion Transporter Family Member 1A2	6579
SLCO1B1	Solute Carrier Organic Anion Transporter Family Member 1B1	10599
SLCO1B3	Solute Carrier Organic Anion Transporter Family Member 1B3	28234
SOAT2	Sterol O-Acyltransferase 2	8435
SOD1	Superoxide Dismutase 1	6647
STARD5	StAR Related Lipid Transfer Domain Containing 5	80765
SULT1B1	Sulfotransferase Family 1B Member 1	27284
TFCP2L1	Transcription Factor CP2 Like 1	29842
TTR	Transthyretin	7276
